# Supplementary material for: Processed Food Consumption and Sleep Quality in School-Aged Children: Insights from a Cross-Sectional Study
Source: Nutrients. 2025 Jan 10;17(2):233. doi: 10.3390/nu17020233 (PMC11767385; doi:10.3390/nu17020233)
Supplement: Supplementary file 1 [file nutrients-17-00233-s001.zip]

Archive with 1 entries (1 files):
- nutrients-3396518-supplementary.pdf
